# Supplementary material for: Unveiling Species Diversity Within Early-Diverging Fungi from China XII: Six New Species of Mucor (Mucoromycota)
Source: J Fungi (Basel). 2026 Jan 30;12(2):98. doi: 10.3390/jof12020098 (PMC12942298; doi:10.3390/jof12020098)
Supplement: Supplementary file 1 [file jof-12-00098-s001.zip]

Archive with 1 entries (1 files):
- jof-4033178-supplementary.pdf
